# Supplementary material for: Integrating Machine Learning and Expert Sensory Evaluation to Identify Key Drivers of Tomato Fruit Quality: A Multi-Model and Age-Stratified Analysis
Source: Foods. 2026 Jul 2;15(13):2358. doi: 10.3390/foods15132358 (PMC13360765; doi:10.3390/foods15132358)
Supplement: Supplementary file 1 [file foods-15-02358-s001.zip]

Archive with 1 entries (1 files):
- foods-4340209-supplementary.xlsx
