# Supplementary material for: Integrating Machine Learning and Expert Sensory Evaluation to Identify Key Drivers of Tomato Fruit Quality: A Multi-Model and Age-Stratified Analysis
Source: Foods. 2026 Jul 2;15(13):2358. doi: 10.3390/foods15132358 (PMC13360765; doi:10.3390/foods15132358)
Supplement: Supplementary file 1 [file foods-15-02358-s001.zip › foods-4340209-supplementary.xlsx]

## Sheet: S1
Table S1. Information about tomato samples
No.	Accession	Breeding status	Fruit type	Origin
1	7126	Landrace	cherry	United States
2	8082	Landrace	cherry	United States
3	8213	Landrace	cherry	United States
4	8214	Landrace	cherry	United States
5	9001	Landrace	cherry	Mexico
6	9037	Landrace	cherry	Mexico
7	9070	Landrace	cherry	Mexico
8	T100A	Cultivar	cherry	unknown
9	T12-041A-0	Cultivar	cherry	unknown
10	T15-172B	Cultivar	cherry	Peru
11	T16-005A	Cultivar	cherry	unknown
12	T16-022A-0	Cultivar	cherry	United States
13	T17-115B-3	unknown	cherry	Peru
14	T17-119A	Cultivar	cherry	Peru
15	T18-048A	unknown	cherry	Mexico
16	T18-205A	Cultivar	cherry	United States
17	T18-234A	Cultivar	cherry	unknown
18	T18-235A	unknown	cherry	Mexico
19	T18-237A	Cultivar	cherry	Mexico
20	T18-238A	Cultivar	cherry	Mexico
21	T18-251	unknown	cherry	United States
22	T19-015	unknown	cherry	Peru
23	T19-016	Cultivar	cherry	unknown
24	T19-080	Cultivar	cherry	United States
25	T19-172-3-0	unknown	cherry	United States
26	T20-035	Cultivar	large fruit	United States
27	T16-001A-1	Cultivar	large fruit	unknown
28	3276	Landrace	large fruit	United States
29	Q18110	unknown	large fruit	Peru
30	8043	Landrace	large fruit	Peru
31	T18-042B	unknown	large fruit	unknown
32	8201	Landrace	large fruit	Mexico
33	100Z4WE-0-0	unknown	large fruit	unknown
34	T17-118B-4	Cultivar	large fruit	unknown
35	S11-01G	Landrace	large fruit	Mexico
36	T18-079A	Cultivar	large fruit	Mexico
37	3068	Landrace	large fruit	Italy
38	T19-316	Cultivar	large fruit	Italy
39	T20-014	Cultivar	large fruit	Italy
40	007A	Landrace	large fruit	Peru
41	T20-016	Cultivar	large fruit	Peru
42	T19-203	Cultivar	large fruit	unknown
43	T19-204	Cultivar	large fruit	Italy
44	3082	Wild relative	large fruit	unknown
45	3083	Wild relative	large fruit	unknown
46	T18-233A	Cultivar	large fruit	United States
47	3088	Wild relative	large fruit	unknown
48	3089	Wild relative	large fruit	unknown
49	3090	Wild relative	large fruit	unknown
50	3091	Wild relative	large fruit	unknown
51	T18-074A	Cultivar	large fruit	Italy
52	T18-023A	Cultivar	large fruit	Italy
53	T18-232A	Cultivar	large fruit	United States
54	T20-015	Cultivar	large fruit	Peru
55	T12-032RA	Cultivar	large fruit	unknown
56	T17-146A-0	Landrace	large fruit	unknown
57	T18-037A	Landrace	large fruit	United States
58	T9179	Landrace	large fruit	United States
59		unknown	large fruit	unknown
60		unknown	large fruit	unknown
61		unknown	large fruit	unknown
62		unknown	large fruit	unknown

## Sheet: S2
Table S2. Biochemical indicators and sensory scores of all samples
No.	Fructose mg/g FW	Glucose mg/g FW	Soluble Sugar mg/g FW	Vitamin C mg/g FW	Soluble Solids Content °Brix	Total Free Amino Acids μmol/g FW	Glutamic Acid mg/g FW	Total Acidity %	Sensory Score (<40 years subgroup mean)	Sensory Score (≥40 years subgroup mean)
1	14.099	10.043	56.144	0.065	6.32	1.945	0.687	0.201	2.909	1.324
2	18.388	10.176	63.661	0.096	7.16	2.373	1.061	0.255	2.303	1.559
3	36.176	20.1	83.457	0.109	9.39	2.27	1.015	0.255	4.333	2.529
4	29.284	16.444	91.351	0.095	10.28	2.508	0.979	0.228	4.606	2.647
5	38.138	21.066	85.137	0.046	9.58	2.591	1.046	0.389	3.97	2.353
6	28.901	16.359	84.103	0.091	9.46	2.414	0.81	0.255	4.091	2.059
7	52.482	22.964	85.051	0.138	9.57	2.632	1.019	1.38	4.576	2.765
8	29.993	13.252	94.281	0.066	10.61	2.56	0.926	0.255	3.424	2.029
9	34.008	15.201	97.727	0.122	10.99	2.453	0.968	0.255	3.788	2.441
10	35.478	19.565	84.803	0.072	9.54	2.685	1.124	0.335	3.455	1.853
11	39.894	19.396	85.341	0.069	9.6	2.492	1.102	0.308	3.879	2.618
12	35.335	16.129	78.158	0.129	8.79	2.208	1.096	0.255	3.545	2.294
13	35.901	16.105	95.002	0.047	10.69	2.49	0.94	0.308	3.909	1.765
14	36.084	16.749	92.374	0.049	10.39	2.788	1.105	0.255	3.364	2.294
15	37.394	17.996	90.78	0.056	10.21	2.917	1.017	0.281	4.121	2.971
16	41.249	18.318	86.02	0.045	9.68	2.578	0.93	0.308	4.545	2.5
17	29.736	15.099	87.969	0.06	9.9	3.373	0.693	0.174	4.788	3.147
18	31.303	12.104	91.696	0.055	10.32	2.88	0.865	0.201	4.667	2.853
19	17.124	6.946	40.904	0.063	4.6	3.614	0.668	0.201	2.606	1.324
20	26.029	13.574	79.838	0.056	8.98	3.203	0.754	0.147	4.152	2.265
21	26.853	13.296	74.044	0.054	8.33	3.759	0.808	0.147	3.667	1.941
22	31.314	16.315	90.996	0.044	10.24	2.721	0.865	0.255	3.455	2.059
23	35.158	13.594	96.499	0.055	10.86	3.96	0.872	0.255	3.848	2.294
24	28.575	14.523	77.953	0.051	8.77	2.396	0.763	0.308	3.697	2.029
25	32.635	16.322	80.355	0.048	9.04	2.442	0.971	0.255	4.061	2.676
26	19.109	9.108	47.808	0.057	5.38	2.59	0.568	0.174	3.545	2.318
27	26.676	13.212	80.581	0.118	9.07	2.624	0.732	0.228	3.03	1.824
28	29.873	14.231	79.44	0.063	8.94	2.759	0.639	0.335	3.312	2.353
29	21.585	10.521	56.026	0.069	6.3	3.628	0.585	0.147	4.788	2.853
30	20.379	8.996	48.756	0.049	5.49	2.364	0.63	0.147	3.485	1.988
31	33.545	16.549	86.332	0.052	9.71	4.092	0.755	0.201	4.242	2.624
32	29.41	14.553	78.19	0.044	8.8	2.614	0.727	0.201	3.788	2.024
33	28.409	12.449	71.674	0.065	8.06	3.842	0.728	0.201	3.636	2.471
34	29.724	15.248	82.477	0.047	9.28	4.426	0.728	0.255	4.394	3.147
35	19.372	8.705	48.734	0.062	5.48	2.479	0.592	0.201	3.152	1.382
36	23.667	10.372	66.429	0.057	7.47	2.615	0.742	0.201	3.939	2.482
37	24.868	10.846	53.979	0.061	6.07	2.406	0.694	0.147	2.818	1.676
38	20.659	9.356	58.438	0.039	6.57	2.693	0.703	0.201	3.909	2.324
39	33.122	14.885	81.475	0.044	9.17	3.277	0.687	0.201	4.545	3.059
40	22.947	7.963	47.83	0.059	5.38	3.443	0.684	0.255	3.758	1.882
41	31.972	12.436	94.41	0.062	10.62	2.279	0.738	0.201	4.667	3.029
42	19.772	7.702	51.394	0.054	5.78	2.713	0.561	0.147	3.758	2.018
43	20.83	7.898	55.702	0.058	6.27	2.335	0.678	0.201	2.909	1.559
44	12.097	3.995	31.136	0.05	3.5	3.441	0.466	0.094	3.818	2.265
45	22.735	10.203	67.829	0.047	7.63	3.02	0.691	0.201	4.697	2.765
46	26.756	11.7	67.614	0.044	7.61	2.644	0.642	0.201	4.727	2.588
47	20.882	7.946	49.445	0.042	5.56	2.919	0.52	0.63	4.03	2.147
48	22.192	8.84	64.76	0.03	7.29	2.274	0.589	0.201	3.667	2.212
49	24.411	10.037	62.498	0.058	7.03	2.567	0.655	0.201	4.606	3.059
50	32.207	16.227	93.01	0.04	10.46	3.084	0.826	0.174	4.818	3.294
51	19.389	6.059	41.981	0.037	4.72	2.179	0.487	0.147	3.606	2.029
52	25.16	11.954	74.367	0.04	8.37	2.623	0.649	0.201	3.515	2.059
53	27.276	9.606	63.026	0.051	7.09	3.363	0.7	0.147	4.606	2.794
54	25.669	11.48	70.834	0.076	7.97	2.654	0.684	0.255	3.788	2.235
55	29.547	12.297	77.727	0.042	8.74	2.644	0.639	0.201	3.879	2.147
56	36.799	17.62	99.816	0.027	11.23	3.004	0.511	0.362	4.909	3.212
57	28.912	12.415	58.341	0.08	6.56	2.865	0.618	0.201	3.815	1.853
58	30.13	12.727	77.932	0.114	8.77	2.53	0.529	0.201	3.606	1.824
59	29.398	12.517	73.365	0.064	8.25	2.556	0.724	0.308	3.515	1.794
60	34.123	15.279	96.79	0.068	10.89	2.396	0.78	0.281	3.636	2.059
61	28.861	12.334	63.92	0.062	7.19	2.64	0.679	0.255	3.242	1.594
62	33.156	14.608	74.647	0.095	8.4	2.666	0.484	0.255	3.848	2.053
